# Supplementary material for: Bovine Follicular Fluid Derived Extracellular Vesicles Modulate the Viability, Capacitation and Acrosome Reaction of Bull Spermatozoa
Source: Biology (Basel). 2021 Nov 9;10(11):1154. doi: 10.3390/biology10111154 (PMC8614796; doi:10.3390/biology10111154)
Supplement: Supplementary file 1 [file biology-10-01154-s001.zip]

Archive with 1 entries (1 files):
- biology-1413067-supplementary.pdf
